# Supplementary material for: Phenylhydrazone-based endoplasmic reticulum proteostasis regulator compounds with enhanced biological activity
Source: eLife. 2026 Jan 26;14:RP107000. doi: 10.7554/eLife.107000 (PMC12834500; doi:10.7554/eLife.107000)
Supplement: Figure 1—source data 3. [file elife-107000-fig1-data3.zip]

Archive with 6 entries (5 files):
- Figure 1 - source data 3/
- __MACOSX/._Figure 1 - source data 3
- Figure 1 - source data 3/.DS_Store
- __MACOSX/Figure 1 - source data 3/._.DS_Store
- Figure 1 - source data 3/Figure 1G.tif
- __MACOSX/Figure 1 - source data 3/._Figure 1G.tif
