# Supplementary material for: Phenylhydrazone-based endoplasmic reticulum proteostasis regulator compounds with enhanced biological activity
Source: eLife. 2026 Jan 26;14:RP107000. doi: 10.7554/eLife.107000 (PMC12834500; doi:10.7554/eLife.107000)
Supplement: Figure 1—figure supplement 1—source data 1. [file elife-107000-fig1-figsupp1-data1.zip › SourceDataFigureS1.xlsx]

## Sheet: Figure S1A
Veh	Tg	AA263	AA263-1
0.928349	7.81724	5.49948	1.87331
0.951194	8.07269	6.15161	2.08515
0.951194	8.32606	6.75597	2.1973
1.00311
1.02596
1.14019

## Sheet: Figure S1B
	Veh						Tg			AA263			AA263yne
Veh	1.48214	0.898204	1.20359	1.48214	1.375	0.857143	4.85714	7.125	8.42857	4.22156	6.32335	4.4359	5.47904	6.9521	5.73054
CP7	1.48214	0.898204	1.20359	1.48214	1.375	0.857143	2.32143	2.80357	2.33929	1.61677	1.88623	2.58683	1.25748	0.934132	0.97006
