# Supplementary material for: Phenylhydrazone-based endoplasmic reticulum proteostasis regulator compounds with enhanced biological activity
Source: eLife. 2026 Jan 26;14:RP107000. doi: 10.7554/eLife.107000 (PMC12834500; doi:10.7554/eLife.107000)
Supplement: Figure 2—source data 1. [file elife-107000-fig2-data1.zip › SourceDataFigure2.xlsx]

## Sheet: Figure 2B
Veh	Tg	AA263	AA263-2	AA263-3	AA263-4	AA263-5	AA263-6	AA263-7	AA263-	AA263-9	AA263-10	AA263-11	AA263-12
0.686347	8.16974	4.66171	1.17264	2.29316	0.774194	2.28	3.68182	1.20574	1.35678	1.29438	1.23077	1.79357	0.467381
0.487085	8.81181	4.37175	1.38111	1.08795	0.662366	3.48	2.98296	1.14833	1.33417	1.2809	2.10526	1.25609	0.90555
1.06273	9.34317	2.98885	1.10749	1.90228	0.516129	3.06	2.4375	1.67656	1.78643	0.876404	1.09312	1.51899	0.613437
1.68266	7.57196				1.2043		3.88472		1.19326	1.35678	1.2043
1.23985	7.88192				1.95269		2.75871		1.14607	1.33417	1.95269
0.841328	8.24				1.16129		2.71046		1.59775	1.78643	1.16129
