# Supplementary material for: Phenylhydrazone-based endoplasmic reticulum proteostasis regulator compounds with enhanced biological activity
Source: eLife. 2026 Jan 26;14:RP107000. doi: 10.7554/eLife.107000 (PMC12834500; doi:10.7554/eLife.107000)
Supplement: Figure 3—source data 1. [file elife-107000-fig3-data1.zip › SourceDataFigure3.xlsx]

## Sheet: Figure 3B
[Cpmd]	AA263			AA263yne			AA263-13			AA263-14			AA263-15			AA263-16			AA263-17			AA263-18			AA263-19			AA263-20
20	5.50929	4.19331	4.46097	4.17614	5.36932	6.30996	3.65217	3.93311	3.93311	4.86245	4.6171	4.2	13.18	8.42	7.36	1.18395	0.762542	0.90301	2.60804	2.90955	1.25126	2.18593	2.18593	4.74874	2.42857	2.07937	1.95429	7.31746	5.72571	8.33143
10	4.66171	4.37175	2.98885	3.87454	3.68182	3.54243	3.99331	3.51171	3.51171	5.19703	7.44981	11.14	13.32	14	9.78	0.842809	0.822742	1.12375	3.54271	3.90452	2.30653	4.71859	1.64322	3.93467	1.98413	1.19048	3.18857	9.22222	6.61714	9.80571
5	2.63197	1.96283	1.51673	5.44649	3.42614	4.31734	4.87625	3.69231	3.69231	4.48327	5.59851	7.9	12.86	12.32	8.34	1.32441	0.682274	0.301003	3.48241	4.80905	1.34171	2.75879	2.45729	2.60804	1.8254	2.30159	1.71429	5.60318	4.76571	6.68571
2.5	1.87361	1.67286	1.65056	2.72325	2.1476	2.16974	3.61204	4.41472	2.14716	4.70632	3.50186	5.4	6.26	8.36	5.44	1.36455	0.882943	1.52508	1.94472	2.00502	0.979899	2.36683	2.06533	2.21608	1.73016	2.33333	2.29714	1.95238	2.74286	2.53714
1.25	1.31598	1.22677	1.00372	1.35055	1.19557	1.30627	2.24749	2.7291	2.44816	1.98513	2.07435	3.32	3.9	3.6	2.62	1.70569	0.722408	0.561873	2.60804	2.06533	1.0402	2.21608	2.12563	2.30653	1.76191	0.047619	1.57714	2.61905	1.50857	2.64
0.625	1.11524	0.892193	1.20446	1.90406	1.61624	2.0369	1.82609	2.36789	1.44482	1.4052	1.98513	2.08	2.02	2.08	1.94	1.32441	0.541806	0.58194	1.58292	1.28141	0.708543	1.85427	1.1005	1.64322	1.12698	1.03175	1.30286	1.88889	2.74286	2.43429
0.3125	1.51673	1.09294	1.47212	1.04059	0.708487	0.907749	1.50502	1.10368	1.78595	1.56134	1.13755	1.58	2.26	1.8	1.84	0.842809	0.983278	0.381271	1.25126	0.949749	1.25126	1.58292	0.648241	1.19095	1.4127	0.52381	1.30286	1.22222	1.02857	1.40571
0.15625	1.69517	1.13755	1.3829	1.90406	1.8155	1.66052	0.983278	2.04682	1.20401	1.3829	1.71747	1.24	1.36	2.02	1.34	0.842809	0.742475	2.40803	1.13065	1.79397	1.49246	1.37186	1.49246	0.859296	0.936508	1.15873	1.23429	1.73016	1.30286	1.78286

## Sheet: Figure 3C
[cmpd]]	AA263			AA263yne			AA263-15			AA263-20
20	5.50929	4.19331	4.46097	4.17614	5.36932	6.30996	13.18	8.42	7.36	7.31746	5.72571	8.33143
10	4.66171	4.37175	2.98885	3.87454	3.68182	3.54243	13.32	14	9.78	9.22222	6.61714	9.80571
5	2.63197	1.96283	1.51673	5.44649	3.42614	4.31734	12.86	12.32	8.34	5.60318	4.76571	6.68571
2.5	1.87361	1.67286	1.65056	2.72325	2.1476	2.16974	6.26	8.36	5.44	1.95238	2.74286	2.53714
1.25	1.31598	1.22677	1.00372	1.35055	1.19557	1.30627	3.9	3.6	2.62	2.61905	1.50857	2.64
0.625	1.11524	0.892193	1.20446	1.90406	1.61624	2.0369	2.02	2.08	1.94	1.88889	2.74286	2.43429
0.3125	1.51673	1.09294	1.47212	1.04059	0.708487	0.907749	2.26	1.8	1.84	1.22222	1.02857	1.40571
0.15625	1.69517	1.13755	1.3829	1.90406	1.8155	1.66052	1.36	2.02	1.34	1.73016	1.30286	1.78286

## Sheet: Figure 3D
Veh	263yne	263-15	263-20
0.791	2.62	8.856	3.761
1	2.34	5.003	3.684
1	2.60291	3.111	4.893
