# Supplementary material for: Phenylhydrazone-based endoplasmic reticulum proteostasis regulator compounds with enhanced biological activity
Source: eLife. 2026 Jan 26;14:RP107000. doi: 10.7554/eLife.107000 (PMC12834500; doi:10.7554/eLife.107000)
Supplement: Figure 4—figure supplement 1—source data 1. [file elife-107000-fig4-figsupp1-data1.zip › SourceDataFigureS4.xlsx]

## Sheet: Figure S4
Veh	AA263	AA263yne	AA263-20
1.66	2.465	2.631	5.036
1	2.226	2.714	3.961
0.973	2.09	2.415	4.445
