# Supplementary material for: Phenylhydrazone-based endoplasmic reticulum proteostasis regulator compounds with enhanced biological activity
Source: eLife. 2026 Jan 26;14:RP107000. doi: 10.7554/eLife.107000 (PMC12834500; doi:10.7554/eLife.107000)
Supplement: Figure 5—source data 1. [file elife-107000-fig5-data1.zip]

Archive with 2 entries (2 files):
- SourceDataFigure5.xlsx
- __MACOSX/._SourceDataFigure5.xlsx
