# Supplementary material for: Phenylhydrazone-based endoplasmic reticulum proteostasis regulator compounds with enhanced biological activity
Source: eLife. 2026 Jan 26;14:RP107000. doi: 10.7554/eLife.107000 (PMC12834500; doi:10.7554/eLife.107000)
Supplement: Figure 5—source data 3. [file elife-107000-fig5-data3.zip]

Archive with 10 entries (9 files):
- Figure 5 - source data 3/
- __MACOSX/._Figure 5 - source data 3
- Figure 5 - source data 3/Fig 5B Surface gamma2.tif
- __MACOSX/Figure 5 - source data 3/._Fig 5B Surface gamma2.tif
- Figure 5 - source data 3/Fig 5A surface gamma2.tif
- __MACOSX/Figure 5 - source data 3/._Fig 5A surface gamma2.tif
- Figure 5 - source data 3/Fig 5A ATPase.tif
- __MACOSX/Figure 5 - source data 3/._Fig 5A ATPase.tif
- Figure 5 - source data 3/Fig 5B ATPase.tif
- __MACOSX/Figure 5 - source data 3/._Fig 5B ATPase.tif
