# Supplementary material for: Phenylhydrazone-based endoplasmic reticulum proteostasis regulator compounds with enhanced biological activity
Source: eLife. 2026 Jan 26;14:RP107000. doi: 10.7554/eLife.107000 (PMC12834500; doi:10.7554/eLife.107000)
Supplement: Figure 5—figure supplement 1—source data 2. [file elife-107000-fig5-figsupp1-data2.zip]

Archive with 4 entries (3 files):
- Figure 5 - figure supplement 1-source data 2/
- __MACOSX/._Figure 5 - figure supplement 1-source data 2
- Figure 5 - figure supplement 1-source data 2/Figure 5 Figure supplement 1 source data 1.pdf
- __MACOSX/Figure 5 - figure supplement 1-source data 2/._Figure 5 Figure supplement 1 source data 1.pdf
