# Supplementary material for: Phenylhydrazone-based endoplasmic reticulum proteostasis regulator compounds with enhanced biological activity
Source: eLife. 2026 Jan 26;14:RP107000. doi: 10.7554/eLife.107000 (PMC12834500; doi:10.7554/eLife.107000)
Supplement: Figure 5—figure supplement 1—source data 3. [file elife-107000-fig5-figsupp1-data3.zip]

Archive with 28 entries (27 files):
- Figure 5 - figure supplement 1-source data 3/
- __MACOSX/._Figure 5 - figure supplement 1-source data 3
- Figure 5 - figure supplement 1-source data 3/Fig S5C RG AA-263yne actin.tif
- __MACOSX/Figure 5 - figure supplement 1-source data 3/._Fig S5C RG AA-263yne actin.tif
- Figure 5 - figure supplement 1-source data 3/Fig S5C RG AA-263yne total gamma2.tif
- __MACOSX/Figure 5 - figure supplement 1-source data 3/._Fig S5C RG AA-263yne total gamma2.tif
- Figure 5 - figure supplement 1-source data 3/Fig S5A actin.tif
- __MACOSX/Figure 5 - figure supplement 1-source data 3/._Fig S5A actin.tif
- Figure 5 - figure supplement 1-source data 3/Fig S5C WT total gamma2.tif
- __MACOSX/Figure 5 - figure supplement 1-source data 3/._Fig S5C WT total gamma2.tif
- Figure 5 - figure supplement 1-source data 3/Fig S5B BiP.tif
- __MACOSX/Figure 5 - figure supplement 1-source data 3/._Fig S5B BiP.tif
- Figure 5 - figure supplement 1-source data 3/Fig S5B gamma2.tif
- __MACOSX/Figure 5 - figure supplement 1-source data 3/._Fig S5B gamma2.tif
- Figure 5 - figure supplement 1-source data 3/Fig S5C RG actin.tif
- __MACOSX/Figure 5 - figure supplement 1-source data 3/._Fig S5C RG actin.tif
- Figure 5 - figure supplement 1-source data 3/Fig S5C WT actin.tif
- __MACOSX/Figure 5 - figure supplement 1-source data 3/._Fig S5C WT actin.tif
- Figure 5 - figure supplement 1-source data 3/Fig S5D Total gamma2.tif
- __MACOSX/Figure 5 - figure supplement 1-source data 3/._Fig S5D Total gamma2.tif
- Figure 5 - figure supplement 1-source data 3/Fig S5D actin.jpg
- __MACOSX/Figure 5 - figure supplement 1-source data 3/._Fig S5D actin.jpg
- Figure 5 - figure supplement 1-source data 3/Fig S5C RG total gamma2.tif
- __MACOSX/Figure 5 - figure supplement 1-source data 3/._Fig S5C RG total gamma2.tif
- Figure 5 - figure supplement 1-source data 3/Fig S5B actin.tif
- __MACOSX/Figure 5 - figure supplement 1-source data 3/._Fig S5B actin.tif
- Figure 5 - figure supplement 1-source data 3/Fig S5A total gamma2.tif
- __MACOSX/Figure 5 - figure supplement 1-source data 3/._Fig S5A total gamma2.tif
